# Supplementary material for: A Hybrid Titanium-Softmaterial, High-Strength, Transparent Cranial Window for Transcranial Injection and Neuroimaging
Source: Biosensors (Basel). 2022 Feb 18;12(2):129. doi: 10.3390/bios12020129 (PMC8870569; doi:10.3390/bios12020129)
Supplement: Supplementary file 1 [file biosensors-12-00129-s001.zip]

Archive with 12 entries (12 files):
- biosensors-1546879-supplementary.pdf
- Video S1.mp4
- Video S10.mp4
- Video S11.mp4
- Video S2.mp4
- Video S3.mp4
- Video S4.mp4
- Video S5.mp4
- Video S6.mp4
- Video S7.mp4
- Video S8.mp4
- Video S9.mp4
